# Supplementary material for: Coinfections by noninteracting pathogens are not independent and require new tests of interaction
Source: PLoS Biol. 2019 Dec 3;17(12):e3000551. doi: 10.1371/journal.pbio.3000551 (PMC6890165; doi:10.1371/journal.pbio.3000551)
Supplement: S1 Data — (CSV) [file pbio.3000551.s012.csv]

Pathogen	Reference Number	n	0	1	2	3	4	5	6	7	8	9	N
Human papillomavirus	22	25	2933	1409	646	267	102	39	12	2	2	-	5412
Anther smut (Microbotryum violaceum)	45	102	285	74	60	32	14	3	3	2	1	1	475
Borrelia afzelii on bank voles	46	7	807	33	26	13	10	11	6	-	-	-	906
Malaria (Plasmodium vivax)	47	57	1023	404	291	208	118	50	16	5	1	1	2117
Pathogens of Ixodes ricinus ticks	50	37	147	66	24	18	5	2	-	-	-	-	262
Barley and cereal yellow dwarf viruses	49	5	1570	224	69	17	6	4	-	-	-	-	1890
Respiratory viruses	48	11	17630	8568	964	105	15	2	-	-	-	-	27284
