# Supplementary material for: Coinfections by noninteracting pathogens are not independent and require new tests of interaction
Source: PLoS Biol. 2019 Dec 3;17(12):e3000551. doi: 10.1371/journal.pbio.3000551 (PMC6890165; doi:10.1371/journal.pbio.3000551)
Supplement: S2 Data — (CSV) [file pbio.3000551.s013.csv]

Row	N	None	F	M	V	FM	FX	MX	FMX
74	250	83	111	49	1	6	0	0	0
75	135	45	58	27	3	2	0	0	0
76	809	642	149	12	1	2	2	0	1
82	652	232	258	64	54	32	12	0	0
84	645	409	112	10	109	0	4	1	0
88	207	94	47	21	40	0	3	2	0
106	3393	1784	1103	87	19	244	63	2	91
108	1249	885	227	23	92	3	16	3	0
109	1022	947	19	12	39	0	4	1	0
111	1519	578	225	7	668	0	41	0	0
112	112	72	26	8	4	0	1	1	0
113	1514	1073	268	9	160	0	3	1	0
114	1068	547	396	67	35	18	5	0	0
116	700	238	317	75	55	4	9	2	0
117	40168	28936	2614	9	8483	0	126	0	0
118	268	208	14	6	30	1	6	3	0
119	151	52	38	13	33	4	6	4	1
123	11260	9510	170	568	986	2	4	19	1
124	3266	2148	593	234	196	42	30	15	8
127	913	487	221	5	179	0	21	0	0
130	540	396	3	1	136	0	4	0	0
132	614	407	151	11	19	3	21	2	0
133	506	231	144	0	81	1	39	4	6
137	2742	1973	435	14	299	0	21	0	0
68	147	77	56	0	1	11	1	0	1
69	142	26	68	3	0	40	4	0	1
70	196	41	112	2	0	25	10	0	6
71	230	40	123	1	0	32	7	0	27
77	126	5	72	2	0	31	13	0	3
78	163	32	105	5	0	20	1	0	0
79	1465	770	641	17	2	30	5	0	0
80	735	444	234	22	7	20	7	1	0
95	1465	770	641	17	2	30	5	0	0
96	245	130	95	0	0	16	4	0	0
97	253	126	109	4	0	13	0	0	1
98	225	136	82	0	0	3	4	0	0
99	159	97	56	0	1	3	2	0	0
100	2465	2372	85	6	0	1	1	0	0
101	8539	2208	4254	133	50	1435	227	3	229
102	7026	2658	3295	143	36	742	108	6	38
103	6526	3474	2015	183	15	757	42	2	38
