# Supplementary material for: Coinfections by noninteracting pathogens are not independent and require new tests of interaction
Source: PLoS Biol. 2019 Dec 3;17(12):e3000551. doi: 10.1371/journal.pbio.3000551 (PMC6890165; doi:10.1371/journal.pbio.3000551)
Supplement: S3 Data — (CSV) [file pbio.3000551.s014.csv]

Number	Data	DataLowerCI	DataUpperCI	NiSPModel	BinomialModel
0	2933	2860.55425602059	3005.20077817576	3004.84680187668	2456.9732019361
1	1409	1345.93997551515	1473.4613945957	1360.70653219424	1971.21251945707
2	646	599.871981866034	694.361865232438	602.443806406887	759.115248397959
3	267	236.596434447446	300.066506646045	260.418444853062	186.770085208876
4	102	83.3066419215017	123.570606136183	109.739188360769	32.9657550132866
5	39	27.7591847157143	53.2437187582224	45.0036447899515	4.44329694058076
6	12	6.20332688660053	20.9442308562902	17.9270700162807	0.4753101661853
7	2	0.242226237935295	7.22120119009966	6.92200401513639	0.041402415994621
8	2	0.242226237935295	7.22120119009966	2.5845799995406	0.00298951834769909
