# Supplementary material for: Coinfections by noninteracting pathogens are not independent and require new tests of interaction
Source: PLoS Biol. 2019 Dec 3;17(12):e3000551. doi: 10.1371/journal.pbio.3000551 (PMC6890165; doi:10.1371/journal.pbio.3000551)
Supplement: S4 Data — (CSV) [file pbio.3000551.s015.csv]

Number	Data	DataLowerCI	DataUpperCI	NiSPModel	BinomialModel
0	285	263.33082633952	306.074028210162	253.840581304552	199.633686150365
1	74	59.067054385955	91.0027751341374	118.729829331371	173.78600549561
2	60	46.451722848464	75.8034176704339	55.2428311362786	74.900890734752
3	32	22.1031182094938	44.5435484047357	25.5667748463954	21.308188548461
4	14	7.69750312339449	23.2549255494131	11.7686262832248	4.50093289093596
5	3	0.619573973010846	8.71418934832813	5.3875396354761	0.752903666925904
6	3	0.619573973010846	8.71418934832813	2.45264289913642	0.103882095007276
7	2	0.242402777077112	7.18506322438306	1.11024980139257	0.0121589114572778
8	1	0.1	5.54490503102891	0.499703233819444	0.00123227919872253
9	1	0.1	5.54490503102891	0.223599234282259	0.00010984372823856
