# Supplementary material for: Coinfections by noninteracting pathogens are not independent and require new tests of interaction
Source: PLoS Biol. 2019 Dec 3;17(12):e3000551. doi: 10.1371/journal.pbio.3000551 (PMC6890165; doi:10.1371/journal.pbio.3000551)
Supplement: S5 Data — (CSV) [file pbio.3000551.s016.csv]

Number	Data	DataLowerCI	DataUpperCI	NiSPModel	BinomialModel
0	807	786.931323941373	824.730430840264	694.041234262885	679.778846825113
1	33	22.8336000994651	46.0016627301573	167.985307821343	199.343722803697
2	26	17.0599923085812	37.8411076296389	36.0988127797929	25.0530553367249
3	13	6.94146068261393	22.1171599057156	6.70460386062145	1.74922761794232
4	10	4.80656555501482	18.3052466523839	1.0346246065312	0.0732796192299991
5	11	5.50489051082963	19.5877700158286	0.124548955960402	0.00184192241401167
6	6	2.20530377851955	13.0086506057657	0.0104133944036631	2.57209471131708e-05
