# Supplementary material for: Coinfections by noninteracting pathogens are not independent and require new tests of interaction
Source: PLoS Biol. 2019 Dec 3;17(12):e3000551. doi: 10.1371/journal.pbio.3000551 (PMC6890165; doi:10.1371/journal.pbio.3000551)
Supplement: S6 Data — (CSV) [file pbio.3000551.s017.csv]

Number	Data	DataLowerCI	DataUpperCI	NiSPModel	BinomialModel
0	1023	977.51117779821	1068.58724519055	964.600972245389	648.123119344468
1	404	368.98803080857	440.833603224342	530.148089654576	775.187874178629
2	291	260.527044144966	323.614541327499	289.046514492135	455.448843338952
3	208	181.849000651977	236.53180495987	156.301074374114	175.208688872481
4	118	98.1255484730469	140.525583506973	83.8066094254068	49.6322552523704
5	50	37.2160131347184	65.6701369087643	44.5461852644059	11.0393747484414
6	16	9.15806510235037	25.9217225200382	23.466469520623	2.00757219059019
7	5	1.62439853455527	11.6499645786928	12.248246360393	0.306914854565991
8	1	0.1	5.56563115477182	6.33238741224945	0.0402506156467619
9	1	0.1	5.56563115477182	3.24191131792271	0.00459833597385663
