# Supplementary material for: Coinfections by noninteracting pathogens are not independent and require new tests of interaction
Source: PLoS Biol. 2019 Dec 3;17(12):e3000551. doi: 10.1371/journal.pbio.3000551 (PMC6890165; doi:10.1371/journal.pbio.3000551)
Supplement: S7 Data — (CSV) [file pbio.3000551.s018.csv]

Pathogens	Data	DataLowerCI	DataUpperCI	NiDPModel	MultinomialModel
None	2658	2578.19522511278	2738.51489806804	2648.18687745281	2401.17433003391
F	3295	3212.61981718406	3377.56120158881	3306.0085997613	3532.89949136012
M	143	120.708639160071	168.145669249898	161.545972493258	365.801840663832
O	36	25.2315484234577	49.7900624456485	27.7014060465113	65.9848188501337
FM	742	692.166390037227	794.145958791626	722.441899132129	538.212124232397
FO	108	88.7110991652958	130.184363098663	114.191120702878	97.0848846904988
MO	6	2.20233286074289	13.0529141044973	3.50270626310326	10.052318105078
FMO	38	26.9104434685349	52.105385092743	42.4214181480093	14.7901920640301
