# Supplementary material for: Coinfections by noninteracting pathogens are not independent and require new tests of interaction
Source: PLoS Biol. 2019 Dec 3;17(12):e3000551. doi: 10.1371/journal.pbio.3000551 (PMC6890165; doi:10.1371/journal.pbio.3000551)
Supplement: S8 Data — (CSV) [file pbio.3000551.s019.csv]

NiDP (Interact)	Howard (Association)	Count
0	0	6
0	1	12
1	0	4
1	1	19
