# Supplementary material for: Coinfections by noninteracting pathogens are not independent and require new tests of interaction
Source: PLoS Biol. 2019 Dec 3;17(12):e3000551. doi: 10.1371/journal.pbio.3000551 (PMC6890165; doi:10.1371/journal.pbio.3000551)
Supplement: S9 Data — (CSV) [file pbio.3000551.s020.csv]

Number	Data	DataLowerCI	DataUpperCI	NiSPModel	BinomialModel
0	147	130.65074144761	162.983173136778	147.960439340756	122.094434673901
1	66	52.5335924499684	80.9618405697533	65.1687147724378	94.1937401823907
2	24	15.6088369436525	34.9062697972305	28.2640454191937	35.3524076578586
3	18	10.8003285064757	27.8788133581094	12.0630996518975	8.59983731551568
4	5	1.6309082611421	11.5204611950603	5.06317396435331	1.52417070794477
5	2	0.242560522169098	7.15300945152872	2.08841336381422	0.209750012804829
