# Supplementary material for: Coinfections by noninteracting pathogens are not independent and require new tests of interaction
Source: PLoS Biol. 2019 Dec 3;17(12):e3000551. doi: 10.1371/journal.pbio.3000551 (PMC6890165; doi:10.1371/journal.pbio.3000551)
Supplement: S10 Data — (CSV) [file pbio.3000551.s021.csv]

Number	Data	DataLowerCI	DataUpperCI	NiSPModel	BinomialModel
0	1570	1536.58140272616	1601.46646787868	1503.43174715034	1475.11449306832
1	224	197.093891057828	253.165277702217	320.617510005163	374.806691308188
2	69	53.8918872916945	86.8982012000517	57.1361071922418	38.0933294356522
3	17	9.91915445059181	27.1450430094564	7.99260019890553	1.93580021534347
4	6	2.20352632555434	13.0350971581471	0.781830014896171	0.0491860718036453
5	4	1.09041659247653	10.2246882380806	0.0402054384519541	0.000499900690225743
